# Supplementary material for: Total Flavones of Abelmoschus manihot Ameliorates Podocyte Pyroptosis and Injury in High Glucose Conditions by Targeting METTL3-Dependent m6A Modification-Mediated NLRP3-Inflammasome Activation and PTEN/PI3K/Akt Signaling
Source: Front Pharmacol. 2021 Jul 15;12:667644. doi: 10.3389/fphar.2021.667644 (PMC8319635; doi:10.3389/fphar.2021.667644)
Supplement: Supplementary file 1 [file DataSheet3.zip]

Archive with 340 entries (324 files):
- Fig.2/
- __MACOSX/._Fig.2
- Fig.2/WBμ¥íσ╕a/
- __MACOSX/Fig.2/._WBμ¥íσ╕a
- Fig.2/._WBμ¥íσ╕a
- Fig.2/WBμ¥íσ╕a/Podocalyxin/
- __MACOSX/Fig.2/WBμ¥íσ╕a/._Podocalyxin
- Fig.2/WBμ¥íσ╕a/._Podocalyxin
- Fig.2/WBμ¥íσ╕a/IL-18/
- __MACOSX/Fig.2/WBμ¥íσ╕a/._IL-18
- Fig.2/WBμ¥íσ╕a/._IL-18
- Fig.2/WBμ¥íσ╕a/GSDMD/
- __MACOSX/Fig.2/WBμ¥íσ╕a/._GSDMD
- Fig.2/WBμ¥íσ╕a/._GSDMD
- Fig.2/WBμ¥íσ╕a/ZO-1/
- __MACOSX/Fig.2/WBμ¥íσ╕a/._ZO-1
- Fig.2/WBμ¥íσ╕a/._ZO-1
- Fig.2/WBμ¥íσ╕a/Nephrin/
- __MACOSX/Fig.2/WBμ¥íσ╕a/._Nephrin
- Fig.2/WBμ¥íσ╕a/._Nephrin
- Fig.2/WBμ¥íσ╕a/WT1/
- __MACOSX/Fig.2/WBμ¥íσ╕a/._WT1
- Fig.2/WBμ¥íσ╕a/._WT1
- Fig.2/WBμ¥íσ╕a/GAPDH/
- __MACOSX/Fig.2/WBμ¥íσ╕a/._GAPDH
- Fig.2/WBμ¥íσ╕a/._GAPDH
- Fig.2/WBμ¥íσ╕a/IL-1/
- __MACOSX/Fig.2/WBμ¥íσ╕a/._IL-1
- Fig.2/WBμ¥íσ╕a/._IL-1
- Fig.2/WBμ¥íσ╕a/Podocalyxin/1-Podocalyxin-10s YT.Tif
- __MACOSX/Fig.2/WBμ¥íσ╕a/Podocalyxin/._1-Podocalyxin-10s YT.Tif
- Fig.2/WBμ¥íσ╕a/Podocalyxin/._1-Podocalyxin-10s YT.Tif
- Fig.2/WBμ¥íσ╕a/Podocalyxin/τö¿-PS 2-Podocalyxin-10s.tif
- __MACOSX/Fig.2/WBμ¥íσ╕a/Podocalyxin/._τö¿-PS 2-Podocalyxin-10s.tif
- Fig.2/WBμ¥íσ╕a/Podocalyxin/._τö¿-PS 2-Podocalyxin-10s.tif
- Fig.2/WBμ¥íσ╕a/Podocalyxin/2-Podocalyxin-10s YT.Tif
- __MACOSX/Fig.2/WBμ¥íσ╕a/Podocalyxin/._2-Podocalyxin-10s YT.Tif
- Fig.2/WBμ¥íσ╕a/Podocalyxin/._2-Podocalyxin-10s YT.Tif
- Fig.2/WBμ¥íσ╕a/Podocalyxin/3-Podocalyxin-10s YT.Tif
- __MACOSX/Fig.2/WBμ¥íσ╕a/Podocalyxin/._3-Podocalyxin-10s YT.Tif
- Fig.2/WBμ¥íσ╕a/Podocalyxin/._3-Podocalyxin-10s YT.Tif
- Fig.2/WBμ¥íσ╕a/Podocalyxin/PS-σ╖a-1-Podocalyxin-10s.tif
- __MACOSX/Fig.2/WBμ¥íσ╕a/Podocalyxin/._PS-σ╖a-1-Podocalyxin-10s.tif
- Fig.2/WBμ¥íσ╕a/Podocalyxin/._PS-σ╖a-1-Podocalyxin-10s.tif
- Fig.2/WBμ¥íσ╕a/Podocalyxin/PS 3-Podocalyxin-10s.tif
- __MACOSX/Fig.2/WBμ¥íσ╕a/Podocalyxin/._PS 3-Podocalyxin-10s.tif
- Fig.2/WBμ¥íσ╕a/Podocalyxin/._PS 3-Podocalyxin-10s.tif
- Fig.2/WBμ¥íσ╕a/Podocalyxin/PS-σÅ│-1-Podocalyxin-10s.tif
- __MACOSX/Fig.2/WBμ¥íσ╕a/Podocalyxin/._PS-σÅ│-1-Podocalyxin-10s.tif
- Fig.2/WBμ¥íσ╕a/Podocalyxin/._PS-σÅ│-1-Podocalyxin-10s.tif
- Fig.2/WBμ¥íσ╕a/Podocalyxin/1-Podocalyxin-10s.Tif
- __MACOSX/Fig.2/WBμ¥íσ╕a/Podocalyxin/._1-Podocalyxin-10s.Tif
- Fig.2/WBμ¥íσ╕a/Podocalyxin/._1-Podocalyxin-10s.Tif
- Fig.2/WBμ¥íσ╕a/Podocalyxin/2-Podocalyxin-10s.Tif
- __MACOSX/Fig.2/WBμ¥íσ╕a/Podocalyxin/._2-Podocalyxin-10s.Tif
- Fig.2/WBμ¥íσ╕a/Podocalyxin/._2-Podocalyxin-10s.Tif
- Fig.2/WBμ¥íσ╕a/Podocalyxin/3-Podocalyxin-10s.Tif
- __MACOSX/Fig.2/WBμ¥íσ╕a/Podocalyxin/._3-Podocalyxin-10s.Tif
- Fig.2/WBμ¥íσ╕a/Podocalyxin/._3-Podocalyxin-10s.Tif
- Fig.2/WBμ¥íσ╕a/IL-18/3-IL18 YT.tif
- __MACOSX/Fig.2/WBμ¥íσ╕a/IL-18/._3-IL18 YT.tif
- Fig.2/WBμ¥íσ╕a/IL-18/._3-IL18 YT.tif
- Fig.2/WBμ¥íσ╕a/IL-18/2-IL18.tif
- __MACOSX/Fig.2/WBμ¥íσ╕a/IL-18/._2-IL18.tif
- Fig.2/WBμ¥íσ╕a/IL-18/._2-IL18.tif
- Fig.2/WBμ¥íσ╕a/IL-18/3-IL18.tif
- __MACOSX/Fig.2/WBμ¥íσ╕a/IL-18/._3-IL18.tif
- Fig.2/WBμ¥íσ╕a/IL-18/._3-IL18.tif
- Fig.2/WBμ¥íσ╕a/IL-18/3.tif
- __MACOSX/Fig.2/WBμ¥íσ╕a/IL-18/._3.tif
- Fig.2/WBμ¥íσ╕a/IL-18/._3.tif
- Fig.2/WBμ¥íσ╕a/IL-18/2.tif
- __MACOSX/Fig.2/WBμ¥íσ╕a/IL-18/._2.tif
- Fig.2/WBμ¥íσ╕a/IL-18/._2.tif
- Fig.2/WBμ¥íσ╕a/IL-18/1-IL18 YT.tif
- __MACOSX/Fig.2/WBμ¥íσ╕a/IL-18/._1-IL18 YT.tif
- Fig.2/WBμ¥íσ╕a/IL-18/._1-IL18 YT.tif
- Fig.2/WBμ¥íσ╕a/IL-18/1.tif
- __MACOSX/Fig.2/WBμ¥íσ╕a/IL-18/._1.tif
- Fig.2/WBμ¥íσ╕a/IL-18/._1.tif
- Fig.2/WBμ¥íσ╕a/IL-18/1-IL18.tif
- __MACOSX/Fig.2/WBμ¥íσ╕a/IL-18/._1-IL18.tif
- Fig.2/WBμ¥íσ╕a/IL-18/._1-IL18.tif
- Fig.2/WBμ¥íσ╕a/IL-18/2-IL18 YT.tif
- __MACOSX/Fig.2/WBμ¥íσ╕a/IL-18/._2-IL18 YT.tif
- Fig.2/WBμ¥íσ╕a/IL-18/._2-IL18 YT.tif
- Fig.2/WBμ¥íσ╕a/GSDMD/1-2-GSDMD-N YT.tif
- __MACOSX/Fig.2/WBμ¥íσ╕a/GSDMD/._1-2-GSDMD-N YT.tif
- Fig.2/WBμ¥íσ╕a/GSDMD/._1-2-GSDMD-N YT.tif
- Fig.2/WBμ¥íσ╕a/GSDMD/3-GSDMD-N.tif
- __MACOSX/Fig.2/WBμ¥íσ╕a/GSDMD/._3-GSDMD-N.tif
- Fig.2/WBμ¥íσ╕a/GSDMD/._3-GSDMD-N.tif
- Fig.2/WBμ¥íσ╕a/GSDMD/3.tif
- __MACOSX/Fig.2/WBμ¥íσ╕a/GSDMD/._3.tif
- Fig.2/WBμ¥íσ╕a/GSDMD/._3.tif
- Fig.2/WBμ¥íσ╕a/GSDMD/2.tif
- __MACOSX/Fig.2/WBμ¥íσ╕a/GSDMD/._2.tif
- Fig.2/WBμ¥íσ╕a/GSDMD/._2.tif
- Fig.2/WBμ¥íσ╕a/GSDMD/1.tif
- __MACOSX/Fig.2/WBμ¥íσ╕a/GSDMD/._1.tif
- Fig.2/WBμ¥íσ╕a/GSDMD/._1.tif
- Fig.2/WBμ¥íσ╕a/GSDMD/3-GSDMD-N YT.tif
- __MACOSX/Fig.2/WBμ¥íσ╕a/GSDMD/._3-GSDMD-N YT.tif
- Fig.2/WBμ¥íσ╕a/GSDMD/._3-GSDMD-N YT.tif
- Fig.2/WBμ¥íσ╕a/GSDMD/1-2-GSDMD-N.tif
- __MACOSX/Fig.2/WBμ¥íσ╕a/GSDMD/._1-2-GSDMD-N.tif
- Fig.2/WBμ¥íσ╕a/GSDMD/._1-2-GSDMD-N.tif
- Fig.2/WBμ¥íσ╕a/ZO-1/3-4-ZO1 YT.tif
- __MACOSX/Fig.2/WBμ¥íσ╕a/ZO-1/._3-4-ZO1 YT.tif
- Fig.2/WBμ¥íσ╕a/ZO-1/._3-4-ZO1 YT.tif
- Fig.2/WBμ¥íσ╕a/ZO-1/2-ZO1 YT.tif
- __MACOSX/Fig.2/WBμ¥íσ╕a/ZO-1/._2-ZO1 YT.tif
- Fig.2/WBμ¥íσ╕a/ZO-1/._2-ZO1 YT.tif
- Fig.2/WBμ¥íσ╕a/ZO-1/2-ZO1.tif
- __MACOSX/Fig.2/WBμ¥íσ╕a/ZO-1/._2-ZO1.tif
- Fig.2/WBμ¥íσ╕a/ZO-1/._2-ZO1.tif
- Fig.2/WBμ¥íσ╕a/ZO-1/3-4-ZO1.tif
- __MACOSX/Fig.2/WBμ¥íσ╕a/ZO-1/._3-4-ZO1.tif
- Fig.2/WBμ¥íσ╕a/ZO-1/._3-4-ZO1.tif
- Fig.2/WBμ¥íσ╕a/ZO-1/1-ZO1.tif
- __MACOSX/Fig.2/WBμ¥íσ╕a/ZO-1/._1-ZO1.tif
- Fig.2/WBμ¥íσ╕a/ZO-1/._1-ZO1.tif
- Fig.2/WBμ¥íσ╕a/ZO-1/3.tif
- __MACOSX/Fig.2/WBμ¥íσ╕a/ZO-1/._3.tif
- Fig.2/WBμ¥íσ╕a/ZO-1/._3.tif
- Fig.2/WBμ¥íσ╕a/ZO-1/2.tif
- __MACOSX/Fig.2/WBμ¥íσ╕a/ZO-1/._2.tif
- Fig.2/WBμ¥íσ╕a/ZO-1/._2.tif
- Fig.2/WBμ¥íσ╕a/ZO-1/1.tif
- __MACOSX/Fig.2/WBμ¥íσ╕a/ZO-1/._1.tif
- Fig.2/WBμ¥íσ╕a/ZO-1/._1.tif
- Fig.2/WBμ¥íσ╕a/ZO-1/4.tif
- __MACOSX/Fig.2/WBμ¥íσ╕a/ZO-1/._4.tif
- Fig.2/WBμ¥íσ╕a/ZO-1/._4.tif
- Fig.2/WBμ¥íσ╕a/ZO-1/1-ZO1 YT.tif
- __MACOSX/Fig.2/WBμ¥íσ╕a/ZO-1/._1-ZO1 YT.tif
- Fig.2/WBμ¥íσ╕a/ZO-1/._1-ZO1 YT.tif
- Fig.2/WBμ¥íσ╕a/Nephrin/2-Nephrin YT.tif
- __MACOSX/Fig.2/WBμ¥íσ╕a/Nephrin/._2-Nephrin YT.tif
- Fig.2/WBμ¥íσ╕a/Nephrin/._2-Nephrin YT.tif
- Fig.2/WBμ¥íσ╕a/Nephrin/3-Nephrin YT.tif
- __MACOSX/Fig.2/WBμ¥íσ╕a/Nephrin/._3-Nephrin YT.tif
- Fig.2/WBμ¥íσ╕a/Nephrin/._3-Nephrin YT.tif
- Fig.2/WBμ¥íσ╕a/Nephrin/2-Nephrin.tif
- __MACOSX/Fig.2/WBμ¥íσ╕a/Nephrin/._2-Nephrin.tif
- Fig.2/WBμ¥íσ╕a/Nephrin/._2-Nephrin.tif
- Fig.2/WBμ¥íσ╕a/Nephrin/3- Nephrin.tif
- __MACOSX/Fig.2/WBμ¥íσ╕a/Nephrin/._3- Nephrin.tif
- Fig.2/WBμ¥íσ╕a/Nephrin/._3- Nephrin.tif
- Fig.2/WBμ¥íσ╕a/Nephrin/1-Nephrin.tif
- __MACOSX/Fig.2/WBμ¥íσ╕a/Nephrin/._1-Nephrin.tif
- Fig.2/WBμ¥íσ╕a/Nephrin/._1-Nephrin.tif
- Fig.2/WBμ¥íσ╕a/Nephrin/1-Nephrin YT.tif
- __MACOSX/Fig.2/WBμ¥íσ╕a/Nephrin/._1-Nephrin YT.tif
- Fig.2/WBμ¥íσ╕a/Nephrin/._1-Nephrin YT.tif
- Fig.2/WBμ¥íσ╕a/Nephrin/3.tif
- __MACOSX/Fig.2/WBμ¥íσ╕a/Nephrin/._3.tif
- Fig.2/WBμ¥íσ╕a/Nephrin/._3.tif
- Fig.2/WBμ¥íσ╕a/Nephrin/2.tif
- __MACOSX/Fig.2/WBμ¥íσ╕a/Nephrin/._2.tif
- Fig.2/WBμ¥íσ╕a/Nephrin/._2.tif
- Fig.2/WBμ¥íσ╕a/Nephrin/1.tif
- __MACOSX/Fig.2/WBμ¥íσ╕a/Nephrin/._1.tif
- Fig.2/WBμ¥íσ╕a/Nephrin/._1.tif
- Fig.2/WBμ¥íσ╕a/WT1/3-WT1-30s.Tif
- __MACOSX/Fig.2/WBμ¥íσ╕a/WT1/._3-WT1-30s.Tif
- Fig.2/WBμ¥íσ╕a/WT1/._3-WT1-30s.Tif
- Fig.2/WBμ¥íσ╕a/WT1/PS-2-WT1-30s.tif
- __MACOSX/Fig.2/WBμ¥íσ╕a/WT1/._PS-2-WT1-30s.tif
- Fig.2/WBμ¥íσ╕a/WT1/._PS-2-WT1-30s.tif
- Fig.2/WBμ¥íσ╕a/WT1/2-WT1-30s.Tif
- __MACOSX/Fig.2/WBμ¥íσ╕a/WT1/._2-WT1-30s.Tif
- Fig.2/WBμ¥íσ╕a/WT1/._2-WT1-30s.Tif
- Fig.2/WBμ¥íσ╕a/WT1/1-WT1-30s YT.Tif
- __MACOSX/Fig.2/WBμ¥íσ╕a/WT1/._1-WT1-30s YT.Tif
- Fig.2/WBμ¥íσ╕a/WT1/._1-WT1-30s YT.Tif
- Fig.2/WBμ¥íσ╕a/WT1/τö¿-PS 1-WT1-30s.tif
- __MACOSX/Fig.2/WBμ¥íσ╕a/WT1/._τö¿-PS 1-WT1-30s.tif
- Fig.2/WBμ¥íσ╕a/WT1/._τö¿-PS 1-WT1-30s.tif
- Fig.2/WBμ¥íσ╕a/WT1/3-WT1-30s YT.Tif
- __MACOSX/Fig.2/WBμ¥íσ╕a/WT1/._3-WT1-30s YT.Tif
- Fig.2/WBμ¥íσ╕a/WT1/._3-WT1-30s YT.Tif
- Fig.2/WBμ¥íσ╕a/WT1/PS-3-WT1-30s.tif
- __MACOSX/Fig.2/WBμ¥íσ╕a/WT1/._PS-3-WT1-30s.tif
- Fig.2/WBμ¥íσ╕a/WT1/._PS-3-WT1-30s.tif
- Fig.2/WBμ¥íσ╕a/WT1/1-WT1-30s.Tif
- __MACOSX/Fig.2/WBμ¥íσ╕a/WT1/._1-WT1-30s.Tif
- Fig.2/WBμ¥íσ╕a/WT1/._1-WT1-30s.Tif
- Fig.2/WBμ¥íσ╕a/GAPDH/2-3-GAPDH YT.tif
- __MACOSX/Fig.2/WBμ¥íσ╕a/GAPDH/._2-3-GAPDH YT.tif
- Fig.2/WBμ¥íσ╕a/GAPDH/._2-3-GAPDH YT.tif
- Fig.2/WBμ¥íσ╕a/GAPDH/2-3-GAPDH.tif
- __MACOSX/Fig.2/WBμ¥íσ╕a/GAPDH/._2-3-GAPDH.tif
- Fig.2/WBμ¥íσ╕a/GAPDH/._2-3-GAPDH.tif
- Fig.2/WBμ¥íσ╕a/GAPDH/3.tif
- __MACOSX/Fig.2/WBμ¥íσ╕a/GAPDH/._3.tif
- Fig.2/WBμ¥íσ╕a/GAPDH/._3.tif
- Fig.2/WBμ¥íσ╕a/GAPDH/2.tif
- __MACOSX/Fig.2/WBμ¥íσ╕a/GAPDH/._2.tif
- Fig.2/WBμ¥íσ╕a/GAPDH/._2.tif
- Fig.2/WBμ¥íσ╕a/GAPDH/1.tif
- __MACOSX/Fig.2/WBμ¥íσ╕a/GAPDH/._1.tif
- Fig.2/WBμ¥íσ╕a/GAPDH/._1.tif
- Fig.2/WBμ¥íσ╕a/GAPDH/1-GAPDH YT.tif
- __MACOSX/Fig.2/WBμ¥íσ╕a/GAPDH/._1-GAPDH YT.tif
- Fig.2/WBμ¥íσ╕a/GAPDH/._1-GAPDH YT.tif
- Fig.2/WBμ¥íσ╕a/GAPDH/1-GAPDH.tif
- __MACOSX/Fig.2/WBμ¥íσ╕a/GAPDH/._1-GAPDH.tif
- Fig.2/WBμ¥íσ╕a/GAPDH/._1-GAPDH.tif
- Fig.2/WBμ¥íσ╕a/IL-1/2-3-IL1 YT.tif
- __MACOSX/Fig.2/WBμ¥íσ╕a/IL-1/._2-3-IL1 YT.tif
- Fig.2/WBμ¥íσ╕a/IL-1/._2-3-IL1 YT.tif
- Fig.2/WBμ¥íσ╕a/IL-1/1-IL1.tif
- __MACOSX/Fig.2/WBμ¥íσ╕a/IL-1/._1-IL1.tif
- Fig.2/WBμ¥íσ╕a/IL-1/._1-IL1.tif
- Fig.2/WBμ¥íσ╕a/IL-1/3.tif
- __MACOSX/Fig.2/WBμ¥íσ╕a/IL-1/._3.tif
- Fig.2/WBμ¥íσ╕a/IL-1/._3.tif
- Fig.2/WBμ¥íσ╕a/IL-1/2.tif
- __MACOSX/Fig.2/WBμ¥íσ╕a/IL-1/._2.tif
- Fig.2/WBμ¥íσ╕a/IL-1/._2.tif
- Fig.2/WBμ¥íσ╕a/IL-1/2-3-IL1.tif
- __MACOSX/Fig.2/WBμ¥íσ╕a/IL-1/._2-3-IL1.tif
- Fig.2/WBμ¥íσ╕a/IL-1/._2-3-IL1.tif
- Fig.2/WBμ¥íσ╕a/IL-1/1.tif
- __MACOSX/Fig.2/WBμ¥íσ╕a/IL-1/._1.tif
- Fig.2/WBμ¥íσ╕a/IL-1/._1.tif
- Fig.2/WBμ¥íσ╕a/IL-1/1-IL1 YT.tif
- __MACOSX/Fig.2/WBμ¥íσ╕a/IL-1/._1-IL1 YT.tif
- Fig.2/WBμ¥íσ╕a/IL-1/._1-IL1 YT.tif
- Fig.3/
- __MACOSX/._Fig.3
- Fig.3/ASC/
- __MACOSX/Fig.3/._ASC
- Fig.3/._ASC
- Fig.3/NLRP3/
- __MACOSX/Fig.3/._NLRP3
- Fig.3/._NLRP3
- Fig.3/A-GAPDH/
- __MACOSX/Fig.3/._A-GAPDH
- Fig.3/._A-GAPDH
- Fig.3/NEK7/
- __MACOSX/Fig.3/._NEK7
- Fig.3/._NEK7
- Fig.3/Caspase-1/
- __MACOSX/Fig.3/._Caspase-1
- Fig.3/._Caspase-1
- Fig.3/ASC/3-ASC YT.tif
- __MACOSX/Fig.3/ASC/._3-ASC YT.tif
- Fig.3/ASC/._3-ASC YT.tif
- Fig.3/ASC/3.tif
- __MACOSX/Fig.3/ASC/._3.tif
- Fig.3/ASC/._3.tif
- Fig.3/ASC/2.tif
- __MACOSX/Fig.3/ASC/._2.tif
- Fig.3/ASC/._2.tif
- Fig.3/ASC/3-ASC.tif
- __MACOSX/Fig.3/ASC/._3-ASC.tif
- Fig.3/ASC/._3-ASC.tif
- Fig.3/ASC/1.tif
- __MACOSX/Fig.3/ASC/._1.tif
- Fig.3/ASC/._1.tif
- Fig.3/ASC/1-2-ASC.tif
- __MACOSX/Fig.3/ASC/._1-2-ASC.tif
- Fig.3/ASC/._1-2-ASC.tif
- Fig.3/ASC/1-2-ASC YT.tif
- __MACOSX/Fig.3/ASC/._1-2-ASC YT.tif
- Fig.3/ASC/._1-2-ASC YT.tif
- Fig.3/NLRP3/NLRP3 YT.tif
- __MACOSX/Fig.3/NLRP3/._NLRP3 YT.tif
- Fig.3/NLRP3/._NLRP3 YT.tif
- Fig.3/NLRP3/3.tif
- __MACOSX/Fig.3/NLRP3/._3.tif
- Fig.3/NLRP3/._3.tif
- Fig.3/NLRP3/2.tif
- __MACOSX/Fig.3/NLRP3/._2.tif
- Fig.3/NLRP3/._2.tif
- Fig.3/NLRP3/NLRP3.tif
- __MACOSX/Fig.3/NLRP3/._NLRP3.tif
- Fig.3/NLRP3/._NLRP3.tif
- Fig.3/NLRP3/1.tif
- __MACOSX/Fig.3/NLRP3/._1.tif
- Fig.3/NLRP3/._1.tif
- Fig.3/A-GAPDH/1-2-GAPDH YT.tif
- __MACOSX/Fig.3/A-GAPDH/._1-2-GAPDH YT.tif
- Fig.3/A-GAPDH/._1-2-GAPDH YT.tif
- Fig.3/A-GAPDH/3-GAPDH.tif
- __MACOSX/Fig.3/A-GAPDH/._3-GAPDH.tif
- Fig.3/A-GAPDH/._3-GAPDH.tif
- Fig.3/A-GAPDH/1-2-GAPDH.tif
- __MACOSX/Fig.3/A-GAPDH/._1-2-GAPDH.tif
- Fig.3/A-GAPDH/._1-2-GAPDH.tif
- Fig.3/A-GAPDH/3-GAPDH YT.tif
- __MACOSX/Fig.3/A-GAPDH/._3-GAPDH YT.tif
- Fig.3/A-GAPDH/._3-GAPDH YT.tif
- Fig.3/A-GAPDH/3.tif
- __MACOSX/Fig.3/A-GAPDH/._3.tif
- Fig.3/A-GAPDH/._3.tif
- Fig.3/A-GAPDH/2.tif
- __MACOSX/Fig.3/A-GAPDH/._2.tif
[truncated: 40 more entries]
