# Supplementary material for: Total Flavones of Abelmoschus manihot Ameliorates Podocyte Pyroptosis and Injury in High Glucose Conditions by Targeting METTL3-Dependent m6A Modification-Mediated NLRP3-Inflammasome Activation and PTEN/PI3K/Akt Signaling
Source: Front Pharmacol. 2021 Jul 15;12:667644. doi: 10.3389/fphar.2021.667644 (PMC8319635; doi:10.3389/fphar.2021.667644)
Supplement: Supplementary file 3 [file DataSheet4.zip]

Archive with 521 entries (495 files):
- Fig.4/
- __MACOSX/._Fig.4
- Fig.4/p-PI3K/
- __MACOSX/Fig.4/._p-PI3K
- Fig.4/._p-PI3K
- Fig.4/PI3K/
- __MACOSX/Fig.4/._PI3K
- Fig.4/._PI3K
- Fig.4/AKT/
- __MACOSX/Fig.4/._AKT
- Fig.4/._AKT
- Fig.4/GAPDH/
- __MACOSX/Fig.4/._GAPDH
- Fig.4/._GAPDH
- Fig.4/p-AKT/
- __MACOSX/Fig.4/._p-AKT
- Fig.4/._p-AKT
- Fig.4/p-PI3K/2-p-PI3K YT.tif
- __MACOSX/Fig.4/p-PI3K/._2-p-PI3K YT.tif
- Fig.4/p-PI3K/._2-p-PI3K YT.tif
- Fig.4/p-PI3K/3-p-PI3K.tif
- __MACOSX/Fig.4/p-PI3K/._3-p-PI3K.tif
- Fig.4/p-PI3K/._3-p-PI3K.tif
- Fig.4/p-PI3K/1-p-PI3K YT.tif
- __MACOSX/Fig.4/p-PI3K/._1-p-PI3K YT.tif
- Fig.4/p-PI3K/._1-p-PI3K YT.tif
- Fig.4/p-PI3K/4-p-PI3K.tif
- __MACOSX/Fig.4/p-PI3K/._4-p-PI3K.tif
- Fig.4/p-PI3K/._4-p-PI3K.tif
- Fig.4/p-PI3K/1-p-PI3K.tif
- __MACOSX/Fig.4/p-PI3K/._1-p-PI3K.tif
- Fig.4/p-PI3K/._1-p-PI3K.tif
- Fig.4/p-PI3K/2-p-PI3K.tif
- __MACOSX/Fig.4/p-PI3K/._2-p-PI3K.tif
- Fig.4/p-PI3K/._2-p-PI3K.tif
- Fig.4/p-PI3K/3.tif
- __MACOSX/Fig.4/p-PI3K/._3.tif
- Fig.4/p-PI3K/._3.tif
- Fig.4/p-PI3K/2.tif
- __MACOSX/Fig.4/p-PI3K/._2.tif
- Fig.4/p-PI3K/._2.tif
- Fig.4/p-PI3K/1.tif
- __MACOSX/Fig.4/p-PI3K/._1.tif
- Fig.4/p-PI3K/._1.tif
- Fig.4/p-PI3K/4.tif
- __MACOSX/Fig.4/p-PI3K/._4.tif
- Fig.4/p-PI3K/._4.tif
- Fig.4/p-PI3K/4-p-PI3K YT.tif
- __MACOSX/Fig.4/p-PI3K/._4-p-PI3K YT.tif
- Fig.4/p-PI3K/._4-p-PI3K YT.tif
- Fig.4/p-PI3K/3-p-PI3K YT.tif
- __MACOSX/Fig.4/p-PI3K/._3-p-PI3K YT.tif
- Fig.4/p-PI3K/._3-p-PI3K YT.tif
- Fig.4/PI3K/3-PI3K YT.tif
- __MACOSX/Fig.4/PI3K/._3-PI3K YT.tif
- Fig.4/PI3K/._3-PI3K YT.tif
- Fig.4/PI3K/2-PI3K.tif
- __MACOSX/Fig.4/PI3K/._2-PI3K.tif
- Fig.4/PI3K/._2-PI3K.tif
- Fig.4/PI3K/3-PI3K.tif
- __MACOSX/Fig.4/PI3K/._3-PI3K.tif
- Fig.4/PI3K/._3-PI3K.tif
- Fig.4/PI3K/2-PI3K YT.tif
- __MACOSX/Fig.4/PI3K/._2-PI3K YT.tif
- Fig.4/PI3K/._2-PI3K YT.tif
- Fig.4/PI3K/3.tif
- __MACOSX/Fig.4/PI3K/._3.tif
- Fig.4/PI3K/._3.tif
- Fig.4/PI3K/2.tif
- __MACOSX/Fig.4/PI3K/._2.tif
- Fig.4/PI3K/._2.tif
- Fig.4/PI3K/1.tif
- __MACOSX/Fig.4/PI3K/._1.tif
- Fig.4/PI3K/._1.tif
- Fig.4/PI3K/1-PI3K.tif
- __MACOSX/Fig.4/PI3K/._1-PI3K.tif
- Fig.4/PI3K/._1-PI3K.tif
- Fig.4/PI3K/1-PI3K YT.tif
- __MACOSX/Fig.4/PI3K/._1-PI3K YT.tif
- Fig.4/PI3K/._1-PI3K YT.tif
- Fig.4/AKT/3-AKT YT.tif
- __MACOSX/Fig.4/AKT/._3-AKT YT.tif
- Fig.4/AKT/._3-AKT YT.tif
- Fig.4/AKT/1-AKT YT.tif
- __MACOSX/Fig.4/AKT/._1-AKT YT.tif
- Fig.4/AKT/._1-AKT YT.tif
- Fig.4/AKT/3.tif
- __MACOSX/Fig.4/AKT/._3.tif
- Fig.4/AKT/._3.tif
- Fig.4/AKT/2.tif
- __MACOSX/Fig.4/AKT/._2.tif
- Fig.4/AKT/._2.tif
- Fig.4/AKT/1.tif
- __MACOSX/Fig.4/AKT/._1.tif
- Fig.4/AKT/._1.tif
- Fig.4/AKT/2-AKT.tif
- __MACOSX/Fig.4/AKT/._2-AKT.tif
- Fig.4/AKT/._2-AKT.tif
- Fig.4/AKT/3-AKT.tif
- __MACOSX/Fig.4/AKT/._3-AKT.tif
- Fig.4/AKT/._3-AKT.tif
- Fig.4/AKT/2-AKT YT.tif
- __MACOSX/Fig.4/AKT/._2-AKT YT.tif
- Fig.4/AKT/._2-AKT YT.tif
- Fig.4/AKT/1-AKT.tif
- __MACOSX/Fig.4/AKT/._1-AKT.tif
- Fig.4/AKT/._1-AKT.tif
- Fig.4/GAPDH/3-GAPDH.tif
- __MACOSX/Fig.4/GAPDH/._3-GAPDH.tif
- Fig.4/GAPDH/._3-GAPDH.tif
- Fig.4/GAPDH/3-GAPDH YT.tif
- __MACOSX/Fig.4/GAPDH/._3-GAPDH YT.tif
- Fig.4/GAPDH/._3-GAPDH YT.tif
- Fig.4/GAPDH/2-GAPDH YT.tif
- __MACOSX/Fig.4/GAPDH/._2-GAPDH YT.tif
- Fig.4/GAPDH/._2-GAPDH YT.tif
- Fig.4/GAPDH/2-GAPDH.tif
- __MACOSX/Fig.4/GAPDH/._2-GAPDH.tif
- Fig.4/GAPDH/._2-GAPDH.tif
- Fig.4/GAPDH/3.tif
- __MACOSX/Fig.4/GAPDH/._3.tif
- Fig.4/GAPDH/._3.tif
- Fig.4/GAPDH/2.tif
- __MACOSX/Fig.4/GAPDH/._2.tif
- Fig.4/GAPDH/._2.tif
- Fig.4/GAPDH/1.tif
- __MACOSX/Fig.4/GAPDH/._1.tif
- Fig.4/GAPDH/._1.tif
- Fig.4/GAPDH/1-GAPDH YT.tif
- __MACOSX/Fig.4/GAPDH/._1-GAPDH YT.tif
- Fig.4/GAPDH/._1-GAPDH YT.tif
- Fig.4/GAPDH/1-GAPDH.tif
- __MACOSX/Fig.4/GAPDH/._1-GAPDH.tif
- Fig.4/GAPDH/._1-GAPDH.tif
- Fig.4/p-AKT/3-p-AKT YT.tif
- __MACOSX/Fig.4/p-AKT/._3-p-AKT YT.tif
- Fig.4/p-AKT/._3-p-AKT YT.tif
- Fig.4/p-AKT/2-p-AKT YT.tif
- __MACOSX/Fig.4/p-AKT/._2-p-AKT YT.tif
- Fig.4/p-AKT/._2-p-AKT YT.tif
- Fig.4/p-AKT/1-p-AKT.tif
- __MACOSX/Fig.4/p-AKT/._1-p-AKT.tif
- Fig.4/p-AKT/._1-p-AKT.tif
- Fig.4/p-AKT/3.tif
- __MACOSX/Fig.4/p-AKT/._3.tif
- Fig.4/p-AKT/._3.tif
- Fig.4/p-AKT/2.tif
- __MACOSX/Fig.4/p-AKT/._2.tif
- Fig.4/p-AKT/._2.tif
- Fig.4/p-AKT/1.tif
- __MACOSX/Fig.4/p-AKT/._1.tif
- Fig.4/p-AKT/._1.tif
- Fig.4/p-AKT/2-p-AKT.tif
- __MACOSX/Fig.4/p-AKT/._2-p-AKT.tif
- Fig.4/p-AKT/._2-p-AKT.tif
- Fig.4/p-AKT/1-p-AKT YT.tif
- __MACOSX/Fig.4/p-AKT/._1-p-AKT YT.tif
- Fig.4/p-AKT/._1-p-AKT YT.tif
- Fig.4/p-AKT/3-p-AKT.tif
- __MACOSX/Fig.4/p-AKT/._3-p-AKT.tif
- Fig.4/p-AKT/._3-p-AKT.tif
- Fig.5/
- __MACOSX/._Fig.5
- Fig.5/ASC/
- __MACOSX/Fig.5/._ASC
- Fig.5/._ASC
- Fig.5/NLRP3/
- __MACOSX/Fig.5/._NLRP3
- Fig.5/._NLRP3
- Fig.5/C-GAPDH/
- __MACOSX/Fig.5/._C-GAPDH
- Fig.5/._C-GAPDH
- Fig.5/NEK7/
- __MACOSX/Fig.5/._NEK7
- Fig.5/._NEK7
- Fig.5/Caspase-1/
- __MACOSX/Fig.5/._Caspase-1
- Fig.5/._Caspase-1
- Fig.5/ASC/ASC.tif
- __MACOSX/Fig.5/ASC/._ASC.tif
- Fig.5/ASC/._ASC.tif
- Fig.5/ASC/3.tif
- __MACOSX/Fig.5/ASC/._3.tif
- Fig.5/ASC/._3.tif
- Fig.5/ASC/2.tif
- __MACOSX/Fig.5/ASC/._2.tif
- Fig.5/ASC/._2.tif
- Fig.5/ASC/1.tif
- __MACOSX/Fig.5/ASC/._1.tif
- Fig.5/ASC/._1.tif
- Fig.5/ASC/ASC YT.tif
- __MACOSX/Fig.5/ASC/._ASC YT.tif
- Fig.5/ASC/._ASC YT.tif
- Fig.5/NLRP3/1-2-NLRP3.tif
- __MACOSX/Fig.5/NLRP3/._1-2-NLRP3.tif
- Fig.5/NLRP3/._1-2-NLRP3.tif
- Fig.5/NLRP3/3-NLRP3.tif
- __MACOSX/Fig.5/NLRP3/._3-NLRP3.tif
- Fig.5/NLRP3/._3-NLRP3.tif
- Fig.5/NLRP3/3.tif
- __MACOSX/Fig.5/NLRP3/._3.tif
- Fig.5/NLRP3/._3.tif
- Fig.5/NLRP3/2.tif
- __MACOSX/Fig.5/NLRP3/._2.tif
- Fig.5/NLRP3/._2.tif
- Fig.5/NLRP3/1.tif
- __MACOSX/Fig.5/NLRP3/._1.tif
- Fig.5/NLRP3/._1.tif
- Fig.5/NLRP3/3-NLRP3 YT.tif
- __MACOSX/Fig.5/NLRP3/._3-NLRP3 YT.tif
- Fig.5/NLRP3/._3-NLRP3 YT.tif
- Fig.5/NLRP3/1-2-NLRP3 YT.tif
- __MACOSX/Fig.5/NLRP3/._1-2-NLRP3 YT.tif
- Fig.5/NLRP3/._1-2-NLRP3 YT.tif
- Fig.5/C-GAPDH/2-3-GAPDH YT.tif
- __MACOSX/Fig.5/C-GAPDH/._2-3-GAPDH YT.tif
- Fig.5/C-GAPDH/._2-3-GAPDH YT.tif
- Fig.5/C-GAPDH/2-3-GAPDH.tif
- __MACOSX/Fig.5/C-GAPDH/._2-3-GAPDH.tif
- Fig.5/C-GAPDH/._2-3-GAPDH.tif
- Fig.5/C-GAPDH/3.tif
- __MACOSX/Fig.5/C-GAPDH/._3.tif
- Fig.5/C-GAPDH/._3.tif
- Fig.5/C-GAPDH/2.tif
- __MACOSX/Fig.5/C-GAPDH/._2.tif
- Fig.5/C-GAPDH/._2.tif
- Fig.5/C-GAPDH/1.tif
- __MACOSX/Fig.5/C-GAPDH/._1.tif
- Fig.5/C-GAPDH/._1.tif
- Fig.5/C-GAPDH/1-GAPDH YT.tif
- __MACOSX/Fig.5/C-GAPDH/._1-GAPDH YT.tif
- Fig.5/C-GAPDH/._1-GAPDH YT.tif
- Fig.5/C-GAPDH/1-GAPDH.tif
- __MACOSX/Fig.5/C-GAPDH/._1-GAPDH.tif
- Fig.5/C-GAPDH/._1-GAPDH.tif
- Fig.5/NEK7/3.tif
- __MACOSX/Fig.5/NEK7/._3.tif
- Fig.5/NEK7/._3.tif
- Fig.5/NEK7/2.tif
- __MACOSX/Fig.5/NEK7/._2.tif
- Fig.5/NEK7/._2.tif
- Fig.5/NEK7/NEK7 YT.tif
- __MACOSX/Fig.5/NEK7/._NEK7 YT.tif
- Fig.5/NEK7/._NEK7 YT.tif
- Fig.5/NEK7/1.tif
- __MACOSX/Fig.5/NEK7/._1.tif
- Fig.5/NEK7/._1.tif
- Fig.5/NEK7/NEK7.tif
- __MACOSX/Fig.5/NEK7/._NEK7.tif
- Fig.5/NEK7/._NEK7.tif
- Fig.5/Caspase-1/Caspase 1.tif
- __MACOSX/Fig.5/Caspase-1/._Caspase 1.tif
- Fig.5/Caspase-1/._Caspase 1.tif
- Fig.5/Caspase-1/3.tif
- __MACOSX/Fig.5/Caspase-1/._3.tif
- Fig.5/Caspase-1/._3.tif
- Fig.5/Caspase-1/Caspase 1 YT.tif
- __MACOSX/Fig.5/Caspase-1/._Caspase 1 YT.tif
- Fig.5/Caspase-1/._Caspase 1 YT.tif
- Fig.5/Caspase-1/2.tif
- __MACOSX/Fig.5/Caspase-1/._2.tif
- Fig.5/Caspase-1/._2.tif
- Fig.5/Caspase-1/1.tif
- __MACOSX/Fig.5/Caspase-1/._1.tif
- Fig.5/Caspase-1/._1.tif
- Fig.6/
- __MACOSX/._Fig.6
- Fig.6/2-PI3K/
- __MACOSX/Fig.6/._2-PI3K
- Fig.6/._2-PI3K
- Fig.6/1-p-PI3K/
- __MACOSX/Fig.6/._1-p-PI3K
- Fig.6/._1-p-PI3K
- Fig.6/3-P-AKT/
- __MACOSX/Fig.6/._3-P-AKT
- Fig.6/._3-P-AKT
- Fig.6/4-AKT/
- __MACOSX/Fig.6/._4-AKT
- Fig.6/._4-AKT
- Fig.6/5-GAPDH/
- __MACOSX/Fig.6/._5-GAPDH
- Fig.6/._5-GAPDH
- Fig.6/2-PI3K/PI3K.tif
- __MACOSX/Fig.6/2-PI3K/._PI3K.tif
- Fig.6/2-PI3K/._PI3K.tif
- Fig.6/2-PI3K/3.tif
- __MACOSX/Fig.6/2-PI3K/._3.tif
- Fig.6/2-PI3K/._3.tif
- Fig.6/2-PI3K/2.tif
- __MACOSX/Fig.6/2-PI3K/._2.tif
- Fig.6/2-PI3K/._2.tif
- Fig.6/2-PI3K/1.tif
- __MACOSX/Fig.6/2-PI3K/._1.tif
- Fig.6/2-PI3K/._1.tif
- Fig.6/2-PI3K/PI3K YT.tif
- __MACOSX/Fig.6/2-PI3K/._PI3K YT.tif
- Fig.6/2-PI3K/._PI3K YT.tif
- Fig.6/1-p-PI3K/PI3K.tif
- __MACOSX/Fig.6/1-p-PI3K/._PI3K.tif
- Fig.6/1-p-PI3K/._PI3K.tif
[truncated: 221 more entries]
