# Supplementary material for: Total Flavones of Abelmoschus manihot Ameliorates Podocyte Pyroptosis and Injury in High Glucose Conditions by Targeting METTL3-Dependent m6A Modification-Mediated NLRP3-Inflammasome Activation and PTEN/PI3K/Akt Signaling
Source: Front Pharmacol. 2021 Jul 15;12:667644. doi: 10.3389/fphar.2021.667644 (PMC8319635; doi:10.3389/fphar.2021.667644)
Supplement: Supplementary file 6 [file DataSheet2.zip]

Archive with 206 entries (196 files):
- Fig.1/
- __MACOSX/._Fig.1
- Fig.1/WBμ¥íσ╕a/
- __MACOSX/Fig.1/._WBμ¥íσ╕a
- Fig.1/._WBμ¥íσ╕a
- Fig.1/WBμ¥íσ╕a/Podocalyxin/
- __MACOSX/Fig.1/WBμ¥íσ╕a/._Podocalyxin
- Fig.1/WBμ¥íσ╕a/._Podocalyxin
- Fig.1/WBμ¥íσ╕a/IL-18/
- __MACOSX/Fig.1/WBμ¥íσ╕a/._IL-18
- Fig.1/WBμ¥íσ╕a/._IL-18
- Fig.1/WBμ¥íσ╕a/GSDMD/
- __MACOSX/Fig.1/WBμ¥íσ╕a/._GSDMD
- Fig.1/WBμ¥íσ╕a/._GSDMD
- Fig.1/WBμ¥íσ╕a/ZO-1/
- __MACOSX/Fig.1/WBμ¥íσ╕a/._ZO-1
- Fig.1/WBμ¥íσ╕a/._ZO-1
- Fig.1/WBμ¥íσ╕a/nephrin/
- __MACOSX/Fig.1/WBμ¥íσ╕a/._nephrin
- Fig.1/WBμ¥íσ╕a/._nephrin
- Fig.1/WBμ¥íσ╕a/WT1/
- __MACOSX/Fig.1/WBμ¥íσ╕a/._WT1
- Fig.1/WBμ¥íσ╕a/._WT1
- Fig.1/WBμ¥íσ╕a/GAPDH/
- __MACOSX/Fig.1/WBμ¥íσ╕a/._GAPDH
- Fig.1/WBμ¥íσ╕a/._GAPDH
- Fig.1/WBμ¥íσ╕a/IL-1/
- __MACOSX/Fig.1/WBμ¥íσ╕a/._IL-1
- Fig.1/WBμ¥íσ╕a/._IL-1
- Fig.1/WBμ¥íσ╕a/Podocalyxin/1-Podocalyxin-10s YT.Tif
- __MACOSX/Fig.1/WBμ¥íσ╕a/Podocalyxin/._1-Podocalyxin-10s YT.Tif
- Fig.1/WBμ¥íσ╕a/Podocalyxin/._1-Podocalyxin-10s YT.Tif
- Fig.1/WBμ¥íσ╕a/Podocalyxin/PS-2-Podocalyxin-10s.tif
- __MACOSX/Fig.1/WBμ¥íσ╕a/Podocalyxin/._PS-2-Podocalyxin-10s.tif
- Fig.1/WBμ¥íσ╕a/Podocalyxin/._PS-2-Podocalyxin-10s.tif
- Fig.1/WBμ¥íσ╕a/Podocalyxin/2-Podocalyxin-10s YT.Tif
- __MACOSX/Fig.1/WBμ¥íσ╕a/Podocalyxin/._2-Podocalyxin-10s YT.Tif
- Fig.1/WBμ¥íσ╕a/Podocalyxin/._2-Podocalyxin-10s YT.Tif
- Fig.1/WBμ¥íσ╕a/Podocalyxin/τö¿-PS-σ╖a-1-Podocalyxin-10s.tif
- __MACOSX/Fig.1/WBμ¥íσ╕a/Podocalyxin/._τö¿-PS-σ╖a-1-Podocalyxin-10s.tif
- Fig.1/WBμ¥íσ╕a/Podocalyxin/._τö¿-PS-σ╖a-1-Podocalyxin-10s.tif
- Fig.1/WBμ¥íσ╕a/Podocalyxin/PS-σÅ│-1-Podocalyxin-10s.tif
- __MACOSX/Fig.1/WBμ¥íσ╕a/Podocalyxin/._PS-σÅ│-1-Podocalyxin-10s.tif
- Fig.1/WBμ¥íσ╕a/Podocalyxin/._PS-σÅ│-1-Podocalyxin-10s.tif
- Fig.1/WBμ¥íσ╕a/Podocalyxin/1-Podocalyxin-10s.Tif
- __MACOSX/Fig.1/WBμ¥íσ╕a/Podocalyxin/._1-Podocalyxin-10s.Tif
- Fig.1/WBμ¥íσ╕a/Podocalyxin/._1-Podocalyxin-10s.Tif
- Fig.1/WBμ¥íσ╕a/Podocalyxin/2-Podocalyxin-10s.Tif
- __MACOSX/Fig.1/WBμ¥íσ╕a/Podocalyxin/._2-Podocalyxin-10s.Tif
- Fig.1/WBμ¥íσ╕a/Podocalyxin/._2-Podocalyxin-10s.Tif
- Fig.1/WBμ¥íσ╕a/IL-18/1-IL-18 YT.tif
- __MACOSX/Fig.1/WBμ¥íσ╕a/IL-18/._1-IL-18 YT.tif
- Fig.1/WBμ¥íσ╕a/IL-18/._1-IL-18 YT.tif
- Fig.1/WBμ¥íσ╕a/IL-18/1-IL-18.tif
- __MACOSX/Fig.1/WBμ¥íσ╕a/IL-18/._1-IL-18.tif
- Fig.1/WBμ¥íσ╕a/IL-18/._1-IL-18.tif
- Fig.1/WBμ¥íσ╕a/IL-18/3.tif
- __MACOSX/Fig.1/WBμ¥íσ╕a/IL-18/._3.tif
- Fig.1/WBμ¥íσ╕a/IL-18/._3.tif
- Fig.1/WBμ¥íσ╕a/IL-18/2-3-IL-18.tif
- __MACOSX/Fig.1/WBμ¥íσ╕a/IL-18/._2-3-IL-18.tif
- Fig.1/WBμ¥íσ╕a/IL-18/._2-3-IL-18.tif
- Fig.1/WBμ¥íσ╕a/IL-18/2.tif
- __MACOSX/Fig.1/WBμ¥íσ╕a/IL-18/._2.tif
- Fig.1/WBμ¥íσ╕a/IL-18/._2.tif
- Fig.1/WBμ¥íσ╕a/IL-18/1.tif
- __MACOSX/Fig.1/WBμ¥íσ╕a/IL-18/._1.tif
- Fig.1/WBμ¥íσ╕a/IL-18/._1.tif
- Fig.1/WBμ¥íσ╕a/IL-18/2-3-IL-18 YT.tif
- __MACOSX/Fig.1/WBμ¥íσ╕a/IL-18/._2-3-IL-18 YT.tif
- Fig.1/WBμ¥íσ╕a/IL-18/._2-3-IL-18 YT.tif
- Fig.1/WBμ¥íσ╕a/GSDMD/1-2-GSDMD-N YT.tif
- __MACOSX/Fig.1/WBμ¥íσ╕a/GSDMD/._1-2-GSDMD-N YT.tif
- Fig.1/WBμ¥íσ╕a/GSDMD/._1-2-GSDMD-N YT.tif
- Fig.1/WBμ¥íσ╕a/GSDMD/3-GSDMD-N.tif
- __MACOSX/Fig.1/WBμ¥íσ╕a/GSDMD/._3-GSDMD-N.tif
- Fig.1/WBμ¥íσ╕a/GSDMD/._3-GSDMD-N.tif
- Fig.1/WBμ¥íσ╕a/GSDMD/3.tif
- __MACOSX/Fig.1/WBμ¥íσ╕a/GSDMD/._3.tif
- Fig.1/WBμ¥íσ╕a/GSDMD/._3.tif
- Fig.1/WBμ¥íσ╕a/GSDMD/2.tif
- __MACOSX/Fig.1/WBμ¥íσ╕a/GSDMD/._2.tif
- Fig.1/WBμ¥íσ╕a/GSDMD/._2.tif
- Fig.1/WBμ¥íσ╕a/GSDMD/1.tif
- __MACOSX/Fig.1/WBμ¥íσ╕a/GSDMD/._1.tif
- Fig.1/WBμ¥íσ╕a/GSDMD/._1.tif
- Fig.1/WBμ¥íσ╕a/GSDMD/3-GSDMD-N YT.tif
- __MACOSX/Fig.1/WBμ¥íσ╕a/GSDMD/._3-GSDMD-N YT.tif
- Fig.1/WBμ¥íσ╕a/GSDMD/._3-GSDMD-N YT.tif
- Fig.1/WBμ¥íσ╕a/GSDMD/1-2-GSDMD-N.tif
- __MACOSX/Fig.1/WBμ¥íσ╕a/GSDMD/._1-2-GSDMD-N.tif
- Fig.1/WBμ¥íσ╕a/GSDMD/._1-2-GSDMD-N.tif
- Fig.1/WBμ¥íσ╕a/ZO-1/3-4-ZO1 YT.tif
- __MACOSX/Fig.1/WBμ¥íσ╕a/ZO-1/._3-4-ZO1 YT.tif
- Fig.1/WBμ¥íσ╕a/ZO-1/._3-4-ZO1 YT.tif
- Fig.1/WBμ¥íσ╕a/ZO-1/1-2-ZO1 YT.tif
- __MACOSX/Fig.1/WBμ¥íσ╕a/ZO-1/._1-2-ZO1 YT.tif
- Fig.1/WBμ¥íσ╕a/ZO-1/._1-2-ZO1 YT.tif
- Fig.1/WBμ¥íσ╕a/ZO-1/1-2-ZO1.tif
- __MACOSX/Fig.1/WBμ¥íσ╕a/ZO-1/._1-2-ZO1.tif
- Fig.1/WBμ¥íσ╕a/ZO-1/._1-2-ZO1.tif
- Fig.1/WBμ¥íσ╕a/ZO-1/3-4-ZO1.tif
- __MACOSX/Fig.1/WBμ¥íσ╕a/ZO-1/._3-4-ZO1.tif
- Fig.1/WBμ¥íσ╕a/ZO-1/._3-4-ZO1.tif
- Fig.1/WBμ¥íσ╕a/ZO-1/3.tif
- __MACOSX/Fig.1/WBμ¥íσ╕a/ZO-1/._3.tif
- Fig.1/WBμ¥íσ╕a/ZO-1/._3.tif
- Fig.1/WBμ¥íσ╕a/ZO-1/2.tif
- __MACOSX/Fig.1/WBμ¥íσ╕a/ZO-1/._2.tif
- Fig.1/WBμ¥íσ╕a/ZO-1/._2.tif
- Fig.1/WBμ¥íσ╕a/ZO-1/1.tif
- __MACOSX/Fig.1/WBμ¥íσ╕a/ZO-1/._1.tif
- Fig.1/WBμ¥íσ╕a/ZO-1/._1.tif
- Fig.1/WBμ¥íσ╕a/ZO-1/4.tif
- __MACOSX/Fig.1/WBμ¥íσ╕a/ZO-1/._4.tif
- Fig.1/WBμ¥íσ╕a/ZO-1/._4.tif
- Fig.1/WBμ¥íσ╕a/nephrin/2-3-nephrin.tif
- __MACOSX/Fig.1/WBμ¥íσ╕a/nephrin/._2-3-nephrin.tif
- Fig.1/WBμ¥íσ╕a/nephrin/._2-3-nephrin.tif
- Fig.1/WBμ¥íσ╕a/nephrin/1-nephrin.tif
- __MACOSX/Fig.1/WBμ¥íσ╕a/nephrin/._1-nephrin.tif
- Fig.1/WBμ¥íσ╕a/nephrin/._1-nephrin.tif
- Fig.1/WBμ¥íσ╕a/nephrin/1-nephrin YT.tif
- __MACOSX/Fig.1/WBμ¥íσ╕a/nephrin/._1-nephrin YT.tif
- Fig.1/WBμ¥íσ╕a/nephrin/._1-nephrin YT.tif
- Fig.1/WBμ¥íσ╕a/nephrin/2-3-nephrin YT.tif
- __MACOSX/Fig.1/WBμ¥íσ╕a/nephrin/._2-3-nephrin YT.tif
- Fig.1/WBμ¥íσ╕a/nephrin/._2-3-nephrin YT.tif
- Fig.1/WBμ¥íσ╕a/nephrin/3.tif
- __MACOSX/Fig.1/WBμ¥íσ╕a/nephrin/._3.tif
- Fig.1/WBμ¥íσ╕a/nephrin/._3.tif
- Fig.1/WBμ¥íσ╕a/nephrin/2.tif
- __MACOSX/Fig.1/WBμ¥íσ╕a/nephrin/._2.tif
- Fig.1/WBμ¥íσ╕a/nephrin/._2.tif
- Fig.1/WBμ¥íσ╕a/nephrin/1.tif
- __MACOSX/Fig.1/WBμ¥íσ╕a/nephrin/._1.tif
- Fig.1/WBμ¥íσ╕a/nephrin/._1.tif
- Fig.1/WBμ¥íσ╕a/WT1/PS 2-WT1-30s.tif
- __MACOSX/Fig.1/WBμ¥íσ╕a/WT1/._PS 2-WT1-30s.tif
- Fig.1/WBμ¥íσ╕a/WT1/._PS 2-WT1-30s.tif
- Fig.1/WBμ¥íσ╕a/WT1/τö¿-PS-σÅ│-1-WT1-30s.tif
- __MACOSX/Fig.1/WBμ¥íσ╕a/WT1/._τö¿-PS-σÅ│-1-WT1-30s.tif
- Fig.1/WBμ¥íσ╕a/WT1/._τö¿-PS-σÅ│-1-WT1-30s.tif
- Fig.1/WBμ¥íσ╕a/WT1/2-WT1-30s.Tif
- __MACOSX/Fig.1/WBμ¥íσ╕a/WT1/._2-WT1-30s.Tif
- Fig.1/WBμ¥íσ╕a/WT1/._2-WT1-30s.Tif
- Fig.1/WBμ¥íσ╕a/WT1/1-WT1-30s YT.Tif
- __MACOSX/Fig.1/WBμ¥íσ╕a/WT1/._1-WT1-30s YT.Tif
- Fig.1/WBμ¥íσ╕a/WT1/._1-WT1-30s YT.Tif
- Fig.1/WBμ¥íσ╕a/WT1/PS-σ╖a-1-WT1-30s.tif
- __MACOSX/Fig.1/WBμ¥íσ╕a/WT1/._PS-σ╖a-1-WT1-30s.tif
- Fig.1/WBμ¥íσ╕a/WT1/._PS-σ╖a-1-WT1-30s.tif
- Fig.1/WBμ¥íσ╕a/WT1/1-WT1-30s.Tif
- __MACOSX/Fig.1/WBμ¥íσ╕a/WT1/._1-WT1-30s.Tif
- Fig.1/WBμ¥íσ╕a/WT1/._1-WT1-30s.Tif
- Fig.1/WBμ¥íσ╕a/WT1/2-WT1-30s YT.Tif
- __MACOSX/Fig.1/WBμ¥íσ╕a/WT1/._2-WT1-30s YT.Tif
- Fig.1/WBμ¥íσ╕a/WT1/._2-WT1-30s YT.Tif
- Fig.1/WBμ¥íσ╕a/GAPDH/1-2-GAPDH YT.tif
- __MACOSX/Fig.1/WBμ¥íσ╕a/GAPDH/._1-2-GAPDH YT.tif
- Fig.1/WBμ¥íσ╕a/GAPDH/._1-2-GAPDH YT.tif
- Fig.1/WBμ¥íσ╕a/GAPDH/3-GAPDH.tif
- __MACOSX/Fig.1/WBμ¥íσ╕a/GAPDH/._3-GAPDH.tif
- Fig.1/WBμ¥íσ╕a/GAPDH/._3-GAPDH.tif
- Fig.1/WBμ¥íσ╕a/GAPDH/1-2-GAPDH.tif
- __MACOSX/Fig.1/WBμ¥íσ╕a/GAPDH/._1-2-GAPDH.tif
- Fig.1/WBμ¥íσ╕a/GAPDH/._1-2-GAPDH.tif
- Fig.1/WBμ¥íσ╕a/GAPDH/3-GAPDH YT.tif
- __MACOSX/Fig.1/WBμ¥íσ╕a/GAPDH/._3-GAPDH YT.tif
- Fig.1/WBμ¥íσ╕a/GAPDH/._3-GAPDH YT.tif
- Fig.1/WBμ¥íσ╕a/GAPDH/3.tif
- __MACOSX/Fig.1/WBμ¥íσ╕a/GAPDH/._3.tif
- Fig.1/WBμ¥íσ╕a/GAPDH/._3.tif
- Fig.1/WBμ¥íσ╕a/GAPDH/2.tif
- __MACOSX/Fig.1/WBμ¥íσ╕a/GAPDH/._2.tif
- Fig.1/WBμ¥íσ╕a/GAPDH/._2.tif
- Fig.1/WBμ¥íσ╕a/GAPDH/1.tif
- __MACOSX/Fig.1/WBμ¥íσ╕a/GAPDH/._1.tif
- Fig.1/WBμ¥íσ╕a/GAPDH/._1.tif
- Fig.1/WBμ¥íσ╕a/IL-1/2-IL-1 YT.tif
- __MACOSX/Fig.1/WBμ¥íσ╕a/IL-1/._2-IL-1 YT.tif
- Fig.1/WBμ¥íσ╕a/IL-1/._2-IL-1 YT.tif
- Fig.1/WBμ¥íσ╕a/IL-1/2-IL-1.tif
- __MACOSX/Fig.1/WBμ¥íσ╕a/IL-1/._2-IL-1.tif
- Fig.1/WBμ¥íσ╕a/IL-1/._2-IL-1.tif
- Fig.1/WBμ¥íσ╕a/IL-1/3-IL-1.tif
- __MACOSX/Fig.1/WBμ¥íσ╕a/IL-1/._3-IL-1.tif
- Fig.1/WBμ¥íσ╕a/IL-1/._3-IL-1.tif
- Fig.1/WBμ¥íσ╕a/IL-1/1-IL-1 YT.tif
- __MACOSX/Fig.1/WBμ¥íσ╕a/IL-1/._1-IL-1 YT.tif
- Fig.1/WBμ¥íσ╕a/IL-1/._1-IL-1 YT.tif
- Fig.1/WBμ¥íσ╕a/IL-1/3.tif
- __MACOSX/Fig.1/WBμ¥íσ╕a/IL-1/._3.tif
- Fig.1/WBμ¥íσ╕a/IL-1/._3.tif
- Fig.1/WBμ¥íσ╕a/IL-1/2.tif
- __MACOSX/Fig.1/WBμ¥íσ╕a/IL-1/._2.tif
- Fig.1/WBμ¥íσ╕a/IL-1/._2.tif
- Fig.1/WBμ¥íσ╕a/IL-1/1.tif
- __MACOSX/Fig.1/WBμ¥íσ╕a/IL-1/._1.tif
- Fig.1/WBμ¥íσ╕a/IL-1/._1.tif
- Fig.1/WBμ¥íσ╕a/IL-1/3-IL-1 YT.tif
- __MACOSX/Fig.1/WBμ¥íσ╕a/IL-1/._3-IL-1 YT.tif
- Fig.1/WBμ¥íσ╕a/IL-1/._3-IL-1 YT.tif
- Fig.1/WBμ¥íσ╕a/IL-1/1-IL-1.tif
- __MACOSX/Fig.1/WBμ¥íσ╕a/IL-1/._1-IL-1.tif
- Fig.1/WBμ¥íσ╕a/IL-1/._1-IL-1.tif
