# Supplementary material for: Total Flavones of Abelmoschus manihot Ameliorates Podocyte Pyroptosis and Injury in High Glucose Conditions by Targeting METTL3-Dependent m6A Modification-Mediated NLRP3-Inflammasome Activation and PTEN/PI3K/Akt Signaling
Source: Front Pharmacol. 2021 Jul 15;12:667644. doi: 10.3389/fphar.2021.667644 (PMC8319635; doi:10.3389/fphar.2021.667644)
Supplement: Supplementary file 7 [file DataSheet5.zip]

Archive with 182 entries (173 files):
- Fig.8/
- __MACOSX/._Fig.8
- Fig.8/2. PTEN/
- __MACOSX/Fig.8/._2. PTEN
- Fig.8/._2. PTEN
- Fig.8/._OE METTL3
- Fig.8/1. p-PI3K/
- __MACOSX/Fig.8/._1. p-PI3K
- Fig.8/._1. p-PI3K
- Fig.8/3. PI3K/
- __MACOSX/Fig.8/._3. PI3K
- Fig.8/._3. PI3K
- Fig.8/5. AKT/
- __MACOSX/Fig.8/._5. AKT
- Fig.8/._5. AKT
- Fig.8/4. P-AKT/
- __MACOSX/Fig.8/._4. P-AKT
- Fig.8/._4. P-AKT
- Fig.8/OE METTL3/
- __MACOSX/Fig.8/._OE METTL3
- Fig.8/2. PTEN/1-PTEN YT.tif
- __MACOSX/Fig.8/2. PTEN/._1-PTEN YT.tif
- Fig.8/2. PTEN/._1-PTEN YT.tif
- Fig.8/2. PTEN/2-3-PTEN.tif
- __MACOSX/Fig.8/2. PTEN/._2-3-PTEN.tif
- Fig.8/2. PTEN/._2-3-PTEN.tif
- Fig.8/2. PTEN/2-3-PTEN YT.tif
- __MACOSX/Fig.8/2. PTEN/._2-3-PTEN YT.tif
- Fig.8/2. PTEN/._2-3-PTEN YT.tif
- Fig.8/2. PTEN/3.tif
- __MACOSX/Fig.8/2. PTEN/._3.tif
- Fig.8/2. PTEN/._3.tif
- Fig.8/2. PTEN/2.tif
- __MACOSX/Fig.8/2. PTEN/._2.tif
- Fig.8/2. PTEN/._2.tif
- Fig.8/2. PTEN/1.tif
- __MACOSX/Fig.8/2. PTEN/._1.tif
- Fig.8/2. PTEN/._1.tif
- Fig.8/2. PTEN/1-PTEN.tif
- __MACOSX/Fig.8/2. PTEN/._1-PTEN.tif
- Fig.8/2. PTEN/._1-PTEN.tif
- Fig.8/1. p-PI3K/2-p-PI3K YT.tif
- __MACOSX/Fig.8/1. p-PI3K/._2-p-PI3K YT.tif
- Fig.8/1. p-PI3K/._2-p-PI3K YT.tif
- Fig.8/1. p-PI3K/1-p-PI3K YT.tif
- __MACOSX/Fig.8/1. p-PI3K/._1-p-PI3K YT.tif
- Fig.8/1. p-PI3K/._1-p-PI3K YT.tif
- Fig.8/1. p-PI3K/1-p-PI3K.tif
- __MACOSX/Fig.8/1. p-PI3K/._1-p-PI3K.tif
- Fig.8/1. p-PI3K/._1-p-PI3K.tif
- Fig.8/1. p-PI3K/2-p-PI3K.tif
- __MACOSX/Fig.8/1. p-PI3K/._2-p-PI3K.tif
- Fig.8/1. p-PI3K/._2-p-PI3K.tif
- Fig.8/1. p-PI3K/3.tif
- __MACOSX/Fig.8/1. p-PI3K/._3.tif
- Fig.8/1. p-PI3K/._3.tif
- Fig.8/1. p-PI3K/2.tif
- __MACOSX/Fig.8/1. p-PI3K/._2.tif
- Fig.8/1. p-PI3K/._2.tif
- Fig.8/1. p-PI3K/1.tif
- __MACOSX/Fig.8/1. p-PI3K/._1.tif
- Fig.8/1. p-PI3K/._1.tif
- Fig.8/1. p-PI3K/4.tif
- __MACOSX/Fig.8/1. p-PI3K/._4.tif
- Fig.8/1. p-PI3K/._4.tif
- Fig.8/1. p-PI3K/3-4-p-PI3K.tif
- __MACOSX/Fig.8/1. p-PI3K/._3-4-p-PI3K.tif
- Fig.8/1. p-PI3K/._3-4-p-PI3K.tif
- Fig.8/1. p-PI3K/3-4-p-PI3K YT.tif
- __MACOSX/Fig.8/1. p-PI3K/._3-4-p-PI3K YT.tif
- Fig.8/1. p-PI3K/._3-4-p-PI3K YT.tif
- Fig.8/3. PI3K/1-2-PI3K YT.tif
- __MACOSX/Fig.8/3. PI3K/._1-2-PI3K YT.tif
- Fig.8/3. PI3K/._1-2-PI3K YT.tif
- Fig.8/3. PI3K/3-PTEN.tif
- __MACOSX/Fig.8/3. PI3K/._3-PTEN.tif
- Fig.8/3. PI3K/._3-PTEN.tif
- Fig.8/3. PI3K/3.tif
- __MACOSX/Fig.8/3. PI3K/._3.tif
- Fig.8/3. PI3K/._3.tif
- Fig.8/3. PI3K/2.tif
- __MACOSX/Fig.8/3. PI3K/._2.tif
- Fig.8/3. PI3K/._2.tif
- Fig.8/3. PI3K/1.tif
- __MACOSX/Fig.8/3. PI3K/._1.tif
- Fig.8/3. PI3K/._1.tif
- Fig.8/3. PI3K/3-PTEN YT.tif
- __MACOSX/Fig.8/3. PI3K/._3-PTEN YT.tif
- Fig.8/3. PI3K/._3-PTEN YT.tif
- Fig.8/3. PI3K/1-2-PI3K.tif
- __MACOSX/Fig.8/3. PI3K/._1-2-PI3K.tif
- Fig.8/3. PI3K/._1-2-PI3K.tif
- Fig.8/5. AKT/1-AKT YT.tif
- __MACOSX/Fig.8/5. AKT/._1-AKT YT.tif
- Fig.8/5. AKT/._1-AKT YT.tif
- Fig.8/5. AKT/3.tif
- __MACOSX/Fig.8/5. AKT/._3.tif
- Fig.8/5. AKT/._3.tif
- Fig.8/5. AKT/2.tif
- __MACOSX/Fig.8/5. AKT/._2.tif
- Fig.8/5. AKT/._2.tif
- Fig.8/5. AKT/1.tif
- __MACOSX/Fig.8/5. AKT/._1.tif
- Fig.8/5. AKT/._1.tif
- Fig.8/5. AKT/2-AKT.tif
- __MACOSX/Fig.8/5. AKT/._2-AKT.tif
- Fig.8/5. AKT/._2-AKT.tif
- Fig.8/5. AKT/2-AKT YT.tif
- __MACOSX/Fig.8/5. AKT/._2-AKT YT.tif
- Fig.8/5. AKT/._2-AKT YT.tif
- Fig.8/5. AKT/1-AKT.tif
- __MACOSX/Fig.8/5. AKT/._1-AKT.tif
- Fig.8/5. AKT/._1-AKT.tif
- Fig.8/4. P-AKT/2-3-p-AKT  YT.tif
- __MACOSX/Fig.8/4. P-AKT/._2-3-p-AKT  YT.tif
- Fig.8/4. P-AKT/._2-3-p-AKT  YT.tif
- Fig.8/4. P-AKT/1-p-AKT.tif
- __MACOSX/Fig.8/4. P-AKT/._1-p-AKT.tif
- Fig.8/4. P-AKT/._1-p-AKT.tif
- Fig.8/4. P-AKT/3.tif
- __MACOSX/Fig.8/4. P-AKT/._3.tif
- Fig.8/4. P-AKT/._3.tif
- Fig.8/4. P-AKT/2.tif
- __MACOSX/Fig.8/4. P-AKT/._2.tif
- Fig.8/4. P-AKT/._2.tif
- Fig.8/4. P-AKT/1.tif
- __MACOSX/Fig.8/4. P-AKT/._1.tif
- Fig.8/4. P-AKT/._1.tif
- Fig.8/4. P-AKT/2-3-p-AKT.tif
- __MACOSX/Fig.8/4. P-AKT/._2-3-p-AKT.tif
- Fig.8/4. P-AKT/._2-3-p-AKT.tif
- Fig.8/4. P-AKT/1-p-AKT YT.tif
- __MACOSX/Fig.8/4. P-AKT/._1-p-AKT YT.tif
- Fig.8/4. P-AKT/._1-p-AKT YT.tif
- Fig.8/OE METTL3/METTL3/
- __MACOSX/Fig.8/OE METTL3/._METTL3
- Fig.8/OE METTL3/._METTL3
- Fig.8/OE METTL3/GAPDH/
- __MACOSX/Fig.8/OE METTL3/._GAPDH
- Fig.8/OE METTL3/._GAPDH
- Fig.8/OE METTL3/METTL3/1-METTL3.tif
- __MACOSX/Fig.8/OE METTL3/METTL3/._1-METTL3.tif
- Fig.8/OE METTL3/METTL3/._1-METTL3.tif
- Fig.8/OE METTL3/METTL3/1-METTL3 YT.tif
- __MACOSX/Fig.8/OE METTL3/METTL3/._1-METTL3 YT.tif
- Fig.8/OE METTL3/METTL3/._1-METTL3 YT.tif
- Fig.8/OE METTL3/METTL3/4-METTL3.tif
- __MACOSX/Fig.8/OE METTL3/METTL3/._4-METTL3.tif
- Fig.8/OE METTL3/METTL3/._4-METTL3.tif
- Fig.8/OE METTL3/METTL3/1.tif
- __MACOSX/Fig.8/OE METTL3/METTL3/._1.tif
- Fig.8/OE METTL3/METTL3/._1.tif
- Fig.8/OE METTL3/METTL3/4-METTL3 YT.tif
- __MACOSX/Fig.8/OE METTL3/METTL3/._4-METTL3 YT.tif
- Fig.8/OE METTL3/METTL3/._4-METTL3 YT.tif
- Fig.8/OE METTL3/GAPDH/3-GAPDH.tif
- __MACOSX/Fig.8/OE METTL3/GAPDH/._3-GAPDH.tif
- Fig.8/OE METTL3/GAPDH/._3-GAPDH.tif
- Fig.8/OE METTL3/GAPDH/3-GAPDH YT.tif
- __MACOSX/Fig.8/OE METTL3/GAPDH/._3-GAPDH YT.tif
- Fig.8/OE METTL3/GAPDH/._3-GAPDH YT.tif
- Fig.8/OE METTL3/GAPDH/2-GAPDH YT.tif
- __MACOSX/Fig.8/OE METTL3/GAPDH/._2-GAPDH YT.tif
- Fig.8/OE METTL3/GAPDH/._2-GAPDH YT.tif
- Fig.8/OE METTL3/GAPDH/2-GAPDH.tif
- __MACOSX/Fig.8/OE METTL3/GAPDH/._2-GAPDH.tif
- Fig.8/OE METTL3/GAPDH/._2-GAPDH.tif
- Fig.8/OE METTL3/GAPDH/3.tif
- __MACOSX/Fig.8/OE METTL3/GAPDH/._3.tif
- Fig.8/OE METTL3/GAPDH/._3.tif
- Fig.8/OE METTL3/GAPDH/2.tif
- __MACOSX/Fig.8/OE METTL3/GAPDH/._2.tif
- Fig.8/OE METTL3/GAPDH/._2.tif
- Fig.8/OE METTL3/GAPDH/1.tif
- __MACOSX/Fig.8/OE METTL3/GAPDH/._1.tif
- Fig.8/OE METTL3/GAPDH/._1.tif
- Fig.8/OE METTL3/GAPDH/1-GAPDH YT.tif
- __MACOSX/Fig.8/OE METTL3/GAPDH/._1-GAPDH YT.tif
- Fig.8/OE METTL3/GAPDH/._1-GAPDH YT.tif
- Fig.8/OE METTL3/GAPDH/1-GAPDH.tif
- __MACOSX/Fig.8/OE METTL3/GAPDH/._1-GAPDH.tif
- Fig.8/OE METTL3/GAPDH/._1-GAPDH.tif
