# Supplementary material for: Total Flavones of Abelmoschus manihot Ameliorates Podocyte Pyroptosis and Injury in High Glucose Conditions by Targeting METTL3-Dependent m6A Modification-Mediated NLRP3-Inflammasome Activation and PTEN/PI3K/Akt Signaling
Source: Front Pharmacol. 2021 Jul 15;12:667644. doi: 10.3389/fphar.2021.667644 (PMC8319635; doi:10.3389/fphar.2021.667644)
Supplement: Supplementary file 8 [file DataSheet7.zip]

Archive with 58 entries (51 files):
- Fig.10/
- Fig.10/1. GSDMD/
- Fig.10/1. GSDMD/1-GSDMD-N YT.tif
- Fig.10/1. GSDMD/1-GSDMD-N.tif
- Fig.10/1. GSDMD/1.tif
- Fig.10/1. GSDMD/2-3-GSDMD-N YT.tif
- Fig.10/1. GSDMD/2-3-GSDMD-N.tif
- Fig.10/1. GSDMD/2.tif
- Fig.10/1. GSDMD/3.tif
- Fig.10/2. NLRP3/
- Fig.10/2. NLRP3/1-NLRP3.tif
- Fig.10/2. NLRP3/1.tif
- Fig.10/2. NLRP3/2-3-NLRP3 YT.tif
- Fig.10/2. NLRP3/2-3-NLRP3.tif
- Fig.10/2. NLRP3/2.tif
- Fig.10/2. NLRP3/3.tif
- Fig.10/2. NLRP3/4-NLRP3 YT.tif
- Fig.10/2. NLRP3/4-NLRP3.tif
- Fig.10/2. NLRP3/4.tif
- Fig.10/3. Caspase-1/
- Fig.10/3. Caspase-1/1-Caspase YT.tif
- Fig.10/3. Caspase-1/1-Caspase.tif
- Fig.10/3. Caspase-1/1.tif
- Fig.10/3. Caspase-1/2-Caspase YT.tif
- Fig.10/3. Caspase-1/2-Caspase.tif
- Fig.10/3. Caspase-1/2.tif
- Fig.10/3. Caspase-1/3-4-Caspase YT.tif
- Fig.10/3. Caspase-1/3-4-Caspase.tif
- Fig.10/3. Caspase-1/3.tif
- Fig.10/3. Caspase-1/4.tif
- Fig.10/4. nephrin/
- Fig.10/4. nephrin/1-Nephrin YT.tif
- Fig.10/4. nephrin/1-Nephrin.tif
- Fig.10/4. nephrin/1.tif
- Fig.10/4. nephrin/2-Nephrin YT.tif
- Fig.10/4. nephrin/2-Nephrin.tif
- Fig.10/4. nephrin/2.tif
- Fig.10/4. nephrin/3-Nephrin YT.tif
- Fig.10/4. nephrin/3-Nephrin.tif
- Fig.10/4. nephrin/3.tif
- Fig.10/5. ZO-1/
- Fig.10/5. ZO-1/1-ZO1 YT.tif
- Fig.10/5. ZO-1/1-ZO1.tif
- Fig.10/5. ZO-1/1.tif
- Fig.10/5. ZO-1/2-ZO1 YT.tif
- Fig.10/5. ZO-1/2-ZO1.tif
- Fig.10/5. ZO-1/2.tif
- Fig.10/5. ZO-1/3-ZO1 YT.tif
- Fig.10/5. ZO-1/3-ZO1.tif
- Fig.10/5. ZO-1/3.tif
- Fig.10/6.GAPDH/
- Fig.10/6.GAPDH/1-2-GAPDH YT.tif
- Fig.10/6.GAPDH/1-2-GAPDH.tif
- Fig.10/6.GAPDH/1.tif
- Fig.10/6.GAPDH/2.tif
- Fig.10/6.GAPDH/3-GAPDH YT.tif
- Fig.10/6.GAPDH/3-GAPDH.tif
- Fig.10/6.GAPDH/3.tif
